# Supplementary material for: Copy number changes at 8p11-12 predict adverse clinical outcome and chemo- and radiotherapy response in breast cancer
Source: Oncotarget. 2018 Mar 30;9(24):17078–92. doi: 10.18632/oncotarget.24904 (PMC5908307; doi:10.18632/oncotarget.24904)
Supplement: Supplementary file 2 [file oncotarget-09-17078-s002.xlsx]

## Sheet: Supplementary Table 2
	Supplementary Table 2. Clinical and pathological characteristics of the patients and primary tumors studied
			Frequency	%	valid %
	Age	Mean	57.1
		Median	57
		Range	28-86
		>50	165	69	69
		<=50	74	31	31
	Tumor size	T1 (<=2 cm)	119	49.8	50.2
		T2-4 (>2 cm)	118	49.4	49.8
		Missing	2	0.8
	Lymph node status	Negative	121	50.6	51.1
		Positive	116	48.5	48.9
		Missing	2	0.8
	ER status	Negative	44	18.4	18.7
		Positive	191	79.9	81.3
		Missing	4	1.7
	PR status	Negative	77	32.2	32.9
		Positive	157	65.7	67.1
		Missing	5	2.1
	HER2 IHC score	Negative (0)	141	59	59.7
		Negative (1+)	60	25.1	25.4
		Equivocal (2+)	14	5.85774	5.9
		Positive (3+)	21	8.8	8.9
		Missing	3	1.3
	MAI	Low (<=12)	125	52.3	55.3
		High (>12)	101	42.3	44.7
		Missing	13	5.43933
	Molecular subtype	Luminal A	141	59	61.8
		Luminal B	49	20.5	21.5
		Triple negative	26	10.9	11.4
		HER2-driven	12	5.02092	5.3
		Missing	11	4.6
	Histological subtype	Ductal	194	81.2	81.5
		Lobular	21	8.8	8.8
		Other	23	9.6	9.6
		Missing	1	0.4
	Histological grade	Low	41	17.2	18.6
		Intermediate	88	36.8	39.8
		High	92	38.5	41.6
		Missing	18	7.5
	Chemotherapy	No	133	55.6485	55.6485
		Yes	106	44.3515	44.3515
	Radiotherapy	No	76	31.7992	31.7992
		Yes	163	68.2008	68.2008
	Endocrine therapy	No	108	45.2	45.2
		Yes	131	54.8	54.8
	Overall survival (days)	Mean	3203.4
		Median	3261
		Range	110-8338
	Overall survival status	Alive	162	67.7824	68.0672
		Dead	76	31.7992	31.9328
		Missing	1	0.41841
	Event free survival (days)	Mean	2030
		Median	1735
		Range	83-6216
	Recurrence/metastatis	No	167	69.9	70.2
		Yes	71	29.7	29.8
		Missing	1	0.41841
