# Supplementary material for: Copy number changes at 8p11-12 predict adverse clinical outcome and chemo- and radiotherapy response in breast cancer
Source: Oncotarget. 2018 Mar 30;9(24):17078–92. doi: 10.18632/oncotarget.24904 (PMC5908307; doi:10.18632/oncotarget.24904)
Supplement: Supplementary file 3 [file oncotarget-09-17078-s003.xlsx]

## Sheet: Supplementary Table 3
	Supplementary Table 3. Basic clinical and pathological characteristics of the METABRIC dataset studied (Curtis et al., Nature 2012 and/or Pereira et al, Nat Communications 2016).
	Only samples with available putative copy number alterations from DNA copy (n=2173) were included.
			Frequency	%	valid %
	Age	Mean	61
		Median	62
		Range	22-96
		>50	1556	71.6	78.6
		<=50	424	19.5	21.4
		Missing	193	8.9
	Tumor size	T1 (<=2 cm)	833	38.3	43.4
		T2-4 (>2 cm)	1087	50	56.6
		Missing	253	11.6
	ER status	Negative	474	21.8	23.9
		Positive	1506	69.3	76.1
		Missing	193	8.9
	PR status	Negative	940	43.3	47.5
		Positive	1040	47.9	52.5
		Missing	193	8.9
	HER2 IHC score	Negative	1733	79.8	87.5
		Positive	247	11.4	12.5
		Missing	193	8.9
	3-gene classifier subtype	ER+/HER2- Low Prolif	640	29.5	36.3
		ER+/HER2- High Prolif	617	28.4	35
		ER-/HER2-	309	14.2	17.5
		HER2+	198	9.1	11.2
		Missing	409	18.8
	Histological subtype	Ductal	1544	71.1	78.1
		Lobular	147	6.8	7.4
		Other	287	13.1	14.5
		Missing	195	9
	Histological grade	Low	169	7.8	8.9
		Intermediate	771	35.5	40.8
		High	952	43.8	50.3
		Missing	281	12.9
	Chemotherapy	No	1568	72.2	79.2
		Yes	412	19	20.8
		Missing	193	8.9
	Radiotherapy	No	807	37.1	40.8
		Yes	1173	54	59.2
		Missing	193	8.9
	Endocrine therapy	No	764	35.2	38.6
		Yes	1216	56	61.4
		Missing	193	8.9
	Overall survival (months)	Mean	125
		Median	116
		Range	0-355
	Overall survival status	Alive	837	38.5	42.3
		Dead	1143	52.6	57.7
		Missing	193	8.9
	Curtis C, Shah SP, Chin SF, Turashvili G, Rueda OM, Dunning MJ, Speed D, Lynch AG, Samarajiwa S, Yuan Y, Gräf S, Ha G, Haffari G, Bashashati A, Russell R, McKinney S; METABRIC Group, Langerød A, Green A, Provenzano E, Wishart G, Pinder S, Watson P, Markowetz F, Murphy L, Ellis I, Purushotham A, Børresen-Dale AL, Brenton JD, Tavaré S, Caldas C, Aparicio S.
	The genomic and transcriptomic architecture of 2,000 breast tumours reveals novel subgroups.
	Nature. 2012 Apr 18;486(7403):346-52. doi: 10.1038/nature10983.
	Pereira B, Chin SF, Rueda OM, Vollan HK, Provenzano E, Bardwell HA, Pugh M, Jones L, Russell R, Sammut SJ, Tsui DW, Liu B, Dawson SJ, Abraham J, Northen H, Peden JF, Mukherjee A, Turashvili G, Green AR, McKinney S, Oloumi A, Shah S, Rosenfeld N, Murphy L, Bentley DR, Ellis IO, Purushotham A, Pinder SE, Børresen-Dale AL, Earl HM, Pharoah PD, Ross MT, Aparicio S, Caldas C.
	The somatic mutation profiles of 2,433 breast cancers refines their genomic and transcriptomic landscapes.
	Nat Commun. 2016 May 10;7:11479. doi: 10.1038/ncomms11479.
