# Supplementary material for: Copy number changes at 8p11-12 predict adverse clinical outcome and chemo- and radiotherapy response in breast cancer
Source: Oncotarget. 2018 Mar 30;9(24):17078–92. doi: 10.18632/oncotarget.24904 (PMC5908307; doi:10.18632/oncotarget.24904)
Supplement: Supplementary file 4 [file oncotarget-09-17078-s004.xlsx]

## Sheet: Supplementary Table 4
	Supplementary Table 4. Raw chromosome 8p MLPA and corresponding clinical/pathological data
	ID	Age	Inc_yr	Surgery	RT	CT	HT	Vitstat	Vitfup (days)	Event	MonthsToFirstEvent	Hist_Type	SurrIntrSubtype	TumorSize	LN status	ER	PR	HER2score	Grade	MAI	Stage	WRN_9	WRN_21	NRG1_2	NRG1_6	DUSP26_2	DUSP26_3	UNC5D_10	UNC5D_5	ZNF703_2	FGFR1_17	FNTA_6	PRKDC_6
	1	37	2006	yes	no	yes	yes	alive	3124	no	unknown/NA	ductal	lumA	4.5	LN neg	ER pos	PR pos	1+	intermediate	3	1 or 2	0.77	0.695	1.05	1.02	0.58	0.56	0.57	0.575	0.535	0.37	0.65	1.03
	2	59	2003	yes	yes	yes	no	deceased	598	yes	7.93443	ductal	lumB	11	LN pos	ER pos	PR neg	1+	high	28	3 or 4	0.8	0.73	0.745	0.74	0.64	0.615	0.64	0.6	0.69	0.51	0.725	1.185
	3	77	2005	yes	no	no	yes	alive	3649	no	unknown/NA	lobular	lumA	10.5	LN pos	ER pos	PR neg	0	low	0	3 or 4	0.8025	0.7525	0.7525	0.7375	0.685	0.7325	0.705	0.7475	2.2925	0.53	1.2825	1.08
	4	61	2004	yes	yes	no	no	deceased	1037	yes	11.9344	ductal	lumB	2.2	LN neg	ER pos	PR neg	0	high	71	1 or 2	0.695	0.765	0.72	0.72	0.675	0.74	0.725	0.77	0.54	0.55	1.17	1.095
	5	61	2005	yes	yes	no	yes	alive	3310	no	unknown/NA	ductal	lumA	1.7	LN neg	ER pos	PR pos	2+	high	17	1 or 2	0.65	0.58	0.585	0.56	0.54	0.54	0.515	0.51	0.56	0.55	0.54	1.245
	6	65	2003	yes	yes	no	no	deceased	1707	yes	55.4098	ductal	lumA	1.4	LN neg	ER pos	PR pos	2+	intermediate	9	1 or 2	0.815	0.94	0.82	0.87	0.875	0.85	0.805	0.845	1.42	0.55	0.905	1.26
	7	55	1995	yes	no	no	yes	deceased	3392	yes	96.459	ductal	TN	3	LN pos	ER neg	PR neg	0	high	60	1 or 2	0.62	0.605	0.585	0.625	0.95	0.96	0.58	0.63	0.59	0.56	1.04	1.095
	8	57	2006	yes	yes	yes	yes	alive	3204	no	unknown/NA	ductal	lumA	1.5	LN pos	ER pos	PR pos	0	intermediate	2	1 or 2	0.76	0.785	0.655	0.675	0.5	0.505	0.505	0.49	0.745	0.57	0.68	1.085
	9	39	2003	yes	yes	yes	no	deceased	3146	yes	73.3115	ductal	TN	4.7	LN pos	ER neg	PR neg	0	high	53	1 or 2	1.165	1.095	0.965	1.03	0.9	0.96	0.84	0.98	1.085	0.59	1.005	1.435
	10	44	2005	yes	yes	yes	no	alive	3687	no	unknown/NA	ductal	HER2	5.3	LN pos	ER neg	PR neg	3+	high	21	1 or 2	0.84	0.785	0.785	0.83	0.6925	0.69	0.69	0.65	0.925	0.59	0.785	1.2325
	11	54	2005	yes	yes	no	no	alive	3389	no	unknown/NA	ductal	TN	1.6	LN neg	ER neg	PR neg	0	intermediate	6	1 or 2	0.695	0.655	0.63	0.62	0.6	0.635	0.615	0.62	0.63	0.59	0.955	1.045
	12	64	2001	yes	no	no	yes	deceased	1647	yes	33.541	ductal	lumB	4.8	LN neg	ER pos	PR pos	0	high	21	1 or 2	0.815	0.72	0.765	0.72	0.63	0.62	0.645	0.675	1.305	0.62	0.7	1.28
	13	53	2005	yes	yes	yes	no	deceased	3551	no	unknown/NA	ductal	TN	4.3	LN pos	ER neg	PR neg	0	high	80	1 or 2	0.645	0.76	0.77	0.68	0.715	0.7	0.675	0.735	0.77	0.62	0.88	0.98
	14	60	2006	yes	yes	no	no	alive	3317	no	unknown/NA	ductal	unknown	1.4	LN neg	ER neg	PR neg	2+	intermediate	6	1 or 2	0.7	0.655	0.665	0.62	0.595	0.61	0.57	0.585	0.63	0.62	1.665	0.94
	15	77	2006	yes	no	no	no	alive	3039	no	unknown/NA	ductal	lumA	1.8	LN neg	ER pos	PR pos	0	intermediate	9	1 or 2	1.11	1.07	0.985	1.055	0.735	0.68	0.805	0.775	0.71	0.62	0.93	0.99
	16	71	2006	yes	yes	no	yes	alive	3117	no	unknown/NA	ductal	lumA	1.1	LN pos	ER pos	PR pos	0	intermediate	6	1 or 2	0.705	0.665	0.675	0.695	0.635	0.62	0.615	0.615	0.66	0.63	2.425	1.495
	17	51	1995	yes	no	no	no	deceased	4193	yes	120.787	ductal	unknown	2.1	LN pos	unknown	unknown	1+	low	10	3 or 4	0.74	0.745	0.79	0.81	0.715	0.74	0.76	0.805	0.675	0.64	1.69	1.735
	18	61	1997	yes	yes	no	no	deceased	5644	yes	110.262	ductlob	lumA	1	LN neg	ER pos	PR pos	1+	low	1	1 or 2	0.75	0.785	0.74	0.765	0.96	1.1	0.665	0.95	1.22	0.64	0.635	0.875
	19	72	2006	yes	yes	no	yes	alive	3246	yes	84.3934	ductal	lumA	1.5	LN pos	ER pos	PR neg	2+	intermediate	7	1 or 2	0.58	0.52	0.535	0.525	0.5	0.495	0.63	0.605	0.705	0.64	0.685	1.005
	20	68	2006	yes	yes	no	no	alive	3235	no	unknown/NA	ductal	lumA	1.1	LN neg	ER pos	PR pos	0	low	1		0.765	0.7	0.675	0.725	0.565	0.63	0.615	0.595	0.735	0.64	1.145	1.21
	21	62	2005	yes	no	no	no	alive	3485	no	unknown/NA	ductal	lumA	1.7	LN neg	ER pos	PR neg	0	intermediate	2	1 or 2	0.83	0.785	0.775	0.725	0.67	0.645	0.675	0.67	0.83	0.65	0.74	0.795
	22	58	2004	yes	yes	yes	no	alive	2300	yes	9.96721	ductal	HER2	2	LN pos	ER neg	PR neg	3+	high	37	1 or 2	0.775	0.675	0.73	0.735	0.62	0.645	0.62	0.635	0.52	0.65	0.66	0.955
	23	47	2003	yes	yes	yes	no	deceased	1297	yes	26.4262	ductal	TN	4	LN pos	ER neg	PR neg	0	intermediate	11		0.875	0.785	0.855	0.805	0.725	0.77	0.725	0.775	0.78	0.66	0.765	1.01
	24	34	2006	yes	no	yes	no	alive	3249	no	unknown/NA	ductal	TN	3	LN neg	ER neg	PR neg	0	high	28	1 or 2	0.81	0.78	0.845	0.825	0.695	0.74	0.675	0.755	0.655	0.67	0.715	1.365
	25	59	2006	yes	yes	no	no	alive	3138	no	unknown/NA	ductal	lumA	1.7	LN neg	ER pos	PR pos	0	intermediate	12	1 or 2	0.88	0.76	0.8	0.755	0.73	0.72	0.805	0.735	0.87	0.67	0.895	1.125
	26	54	2004	yes	yes	yes	no	deceased	575	yes	16.0656	ductal	TN	2	LN pos	ER neg	PR neg	0	intermediate	17	1 or 2	0.865	0.87	0.855	0.825	0.86	0.88	0.86	0.91	0.875	0.68	1.115	1.035
	27	53	2005	yes	no	yes	no	alive	3382	no	unknown/NA	ductal	lumA	1.5	LN pos	ER pos	PR pos	0	intermediate	10	1 or 2	0.765	0.705	0.695	0.67	0.65	0.665	0.665	0.62	0.67	0.69	1.425	1.41
	28	77	2007	yes	no	no	yes	deceased	2703	no	unknown/NA	ductal	lumB	4	LN neg	ER pos	PR pos	0	high	20	1 or 2	0.925	0.955	0.92	0.935	0.88	0.915	0.815	0.9	1.1	0.69	0.69	1.37
	29	46	2004	yes	yes	yes	yes	alive	3675	no	unknown/NA	lobular	lumA	1.2	LN pos	ER pos	PR pos	0	high	13		1.5675	1.44	0.805	0.82	1.315	1.3075	0.7625	1.27	1.7375	0.7	0.84	1.745
	30	58	2005	yes	yes	no	no	alive	3348	no	unknown/NA	ductal	lumA	2	LN neg	ER pos	PR pos	0	low	5	1 or 2	0.885	0.84	0.9	0.865	0.755	0.81	0.755	0.83	0.84	0.7	0.8	1.3
	31	64	2004	yes	yes	no	yes	alive	3704	no	unknown/NA	ductlob	lumA	3.5	LN neg	ER pos	PR pos	0	intermediate	2	1 or 2	1	0.93	0.935	0.91	0.75	0.82	0.84	0.87	0.89	0.71	0.87	1.305
	32	54	2005	yes	yes	yes	no	alive	3383	no	unknown/NA	ductal	HER2	1.5	LN pos	ER neg	PR neg	3+	low	5	1 or 2	0.845	0.725	0.805	0.785	0.665	0.715	0.69	0.71	0.685	0.71	0.73	1.215
	33	43	2005	yes	yes	yes	yes	deceased	3320	yes	101.902	ductal	lumA	5.5	LN pos	ER pos	PR pos	1+	intermediate	6	1 or 2	0.8875	0.8475	0.8675	0.825	0.805	0.8275	0.7875	0.8275	0.92	0.72	1.515	1.575
	34	46	2003	yes	no	yes	no	deceased	940	yes	21.2787	ductal	TN	0.5	LN pos	ER neg	PR neg	0	high	28	1 or 2	0.92	0.9	1.005	1.035	0.92	1.015	0.875	1.03	0.945	0.73	0.88	2.8
	35	53	2005	yes	yes	yes	no	alive	3421	no	unknown/NA	ductal	lumA	1.3	LN pos	ER pos	PR pos	1+	low	1	1 or 2	1.18	0.975	1.005	0.98	0.895	0.81	0.925	0.9	0.875	0.73	1	1.015
	36	61	2006	yes	yes	yes	no	alive	3198	no	unknown/NA	ductal	HER2	2	LN pos	ER neg	PR neg	3+	high	21	1 or 2	0.91	0.87	0.94	0.95	0.8	0.82	0.8	0.86	0.665	0.73	1.175	1.16
	37	58	2006	yes	yes	yes	yes	deceased	1299	yes	18.4262	ductal	lumA	3	LN pos	ER pos	PR pos	1+	high	13	1 or 2	0.79	0.7	0.755	0.72	0.645	0.675	0.635	0.66	0.685	0.73	0.67	1.39
	38	45	2002	yes	no	yes	yes	deceased	2559	yes	43.8033	ductal	lumA	2.5	LN pos	ER pos	PR neg	0	unknown	10	1 or 2	0.68	0.655	0.655	0.71	0.76	0.815	0.68	0.8	0.935	0.74	0.73	0.96
	39	44	2006	yes	no	yes	yes	alive	3156	no	unknown/NA	ductal	lumA	3.5	LN pos	ER pos	PR pos	1+	high	24	1 or 2	0.855	0.925	0.885	1.15	0.98	0.725	0.89	0.78	0.64	0.76	1.22	1.335
	40	64	2007	yes	no	no	no	alive	2837	no	unknown/NA	ductal	lumA	2.3	LN pos	ER pos	PR neg	0	low	1	1 or 2	0.76	0.77	0.775	0.74	0.71	0.725	0.685	0.75	2.32	0.76	0.76	1.065
	41	46	2006	yes	no	no	no	alive	3191	no	unknown/NA	ductal	lumA	1.5	LN neg	ER pos	PR pos	0	intermediate	2	1 or 2	0.925	0.885	0.89	0.765	0.815	0.8	0.73	0.79	0.925	0.77	0.815	0.865
	42	52	1997	yes	yes	no	yes	alive	6363	yes	134.754	ductal	lumA	2.6	LN pos	ER pos	PR pos	0	intermediate	4	1 or 2	1.265	0.98	0.965	1.15	1.12	1.09	0.785	1.175	1.39	0.77	1.05	0.925
	43	47	2004	yes	yes	yes	yes	alive	3687	no	unknown/NA	ductal	lumB	2.1	LN pos	ER pos	PR pos	3+	intermediate	6	1 or 2	1.055	0.94	0.97	0.98	0.875	0.92	0.86	0.91	2.35	0.78	0.905	1.29
	44	75	2001	yes	yes	no	no	deceased	3729	yes	76.8197	ductal	lumA	2.5	LN neg	ER pos	PR neg	0	intermediate	7	1 or 2	1.13	1.01	0.97	0.98	0.87	0.87	0.88	0.905	1.005	0.78	1	0.995
	45	79	2005	yes	no	no	yes	alive	3360	no	unknown/NA	ductal	lumA	3.9	LN neg	ER pos	PR pos	0	intermediate	3	1 or 2	0.855	0.78	0.82	0.875	0.65	0.71	0.69	0.75	0.745	0.79	3.865	1.035
	46	57	2004	yes	yes	yes	yes	deceased	1818	yes	46.2951	ductal	lumB	2.9	LN pos	ER pos	PR pos	0	high	41	1 or 2	0.9	0.89	0.9	1.6	1.19	1.33	1.14	1.37	2.85	0.8	1.4	1.36
	47	69	2005	yes	no	yes	no	deceased	1431	yes	33.9344	ductal	TN	2.5	LN neg	ER neg	PR neg	0	high	80	1 or 2	1.05	1.03	1.265	1.2425	1.32	1.3575	0.86	0.915	1.0075	0.8	0.92	1.145
	48	39	2006	yes	no	yes	no	alive	3088	no	unknown/NA	ductal	TN	4	LN neg	ER neg	PR neg	0	intermediate	9	1 or 2	1.07	1	1.015	1.015	0.825	0.855	0.855	0.86	0.8	0.8	0.91	0.97
	49	47	2005	yes	yes	yes	no	alive	3337	no	unknown/NA	ductal	TN	2.4	LN neg	ER neg	PR neg	0	high	55	1 or 2	1.07	0.985	1.315	0.985	0.97	0.99	1.08	1.23	0.705	0.81	0.69	1.23
	50	74	2005	yes	no	no	yes	alive	3666	no	unknown/NA	ductal	lumB	1.6	LN pos	ER pos	PR neg	0	high	18	1 or 2	0.9675	1.0125	1.07	1	0.99	1.015	0.965	0.915	0.8725	0.82	0.9875	0.9075
	51	69	2006	yes	yes	no	no	alive	3128	no	unknown/NA	ductal	lumA	1.5	LN pos	ER pos	PR pos	1+	low	4	1 or 2	1.085	0.975	0.935	0.935	0.885	0.865	0.875	0.835	1.085	0.83	0.9	0.955
	52	37	2006	yes	yes	yes	no	deceased	702	yes	12.0328	ductal	HER2	unknown	LN pos	ER neg	PR neg	3+	unknown	unknown	3 or 4	0.99	0.875	1.17	1.13	0.845	0.855	0.82	0.83	0.91	0.83	0.945	1.055
	53	57	2005	yes	yes	yes	yes	alive	3351	no	unknown/NA	ductal	lumB	1.7	LN neg	ER pos	PR neg	2+	high	13	1 or 2	0.85	0.835	0.83	0.855	0.695	0.645	0.95	0.905	0.955	0.84	1.065	1.16
	54	32	2006	yes	yes	yes	no	alive	3299	no	unknown/NA	ductal	HER2	2.1	LN pos	ER neg	PR neg	3+	high	unknown	1 or 2	1.15	1.04	1.08	1.01	0.99	1.005	0.955	0.965	0.97	0.84	1.005	1.035
	55	50	2004	yes	no	yes	yes	alive	3921	no	unknown/NA	ductlob	lumA	1.4	LN neg	ER pos	PR pos	0	high	12	1 or 2	1.17	1.035	1.065	1.075	0.98	1.045	0.97	0.99	1.09	0.85	1.005	1.01
	56	57	2006	yes	yes	yes	yes	deceased	1503	yes	38.3279	ductal	lumA	1.5	LN pos	ER pos	PR neg	0	high	14	1 or 2	1.17	1.045	1.035	1.07	0.94	0.995	0.895	0.94	1.185	0.85	0.98	1
	57	65	2006	yes	yes	no	no	alive	3212	no	unknown/NA	other	TN	1.8	LN neg	ER neg	PR neg	0	low	2	1 or 2	1.24	1.125	1.17	1.19	0.96	0.93	1.025	1.005	0.865	0.85	1.07	1.14
	58	58	2006	yes	no	no	yes	alive	3206	no	unknown/NA	ductal	lumA	5	LN neg	ER pos	PR pos	0	intermediate	4	1 or 2	0.975	0.895	0.805	0.84	0.725	0.645	0.865	0.645	0.815	0.85	0.87	1.23
	59	56	2006	yes	yes	yes	no	alive	3177	no	unknown/NA	ductal	TN	1.8	LN neg	ER neg	PR neg	0	high	13	1 or 2	1.255	1.12	1.185	1.13	1.01	1.015	1.045	1.035	0.905	0.85	1.14	1.14
	60	47	2003	yes	yes	yes	yes	deceased	3297	yes	49.6066	ductlob	lumA	6.5	LN pos	ER pos	PR pos	0	low	2	3 or 4	1.185	1.115	1.05	1.075	0.965	0.93	1.02	0.975	1.05	0.85	1.055	1.08
	61	69	1997	yes	no	no	no	deceased	4830	yes	94.7869	ductal	lumA	2	LN neg	ER pos	PR pos	1+	unknown	6	1 or 2	0.715	0.65	0.69	0.715	0.93	0.975	0.875	0.955	0.93	0.86	0.865	0.97
	62	50	2006	yes	no	yes	yes	alive	3229	no	unknown/NA	ductal	lumB	3	LN pos	ER pos	PR pos	0	intermediate	20	1 or 2	1.1	1.03	1.075	1.05	0.835	0.84	0.87	0.915	0.76	0.86	0.94	1.02
	63	62	2006	yes	no	no	no	alive	3228	no	unknown/NA	ductlob	lumA	1	LN neg	ER pos	PR neg	0	intermediate	1		0.48	0.67	0.46	0.615	0.57	0.79	0.58	1.005	0.54	0.86	0.57	0.66
	64	59	2007	yes	yes	yes	yes	deceased	1286	yes	28.918	ductal	lumB	3.1	LN pos	ER pos	PR neg	0	high	25	1 or 2	2.035	1.9	0.81	0.785	1.45	1.5	1.48	1.585	5.39	0.865	0.865	1.95
	65	64	2004	yes	no	no	yes	alive	3662	no	unknown/NA	ductal	lumA	3.2	LN neg	ER pos	PR pos	1+	intermediate	7	1 or 2	0.5125	0.49	0.4825	0.435	0.57	0.6175	3.47	4.105	3.9575	0.87	1.6825	1.3325
	66	60	2006	yes	yes	no	no	alive	3229	no	unknown/NA	ductal	lumA	1.6	LN neg	ER pos	PR pos	1+	intermediate	1	1 or 2	1.19	1.185	1.13	1.16	1.02	1.01	1.005	0.955	1.105	0.87	1.05	1.12
	67	58	2005	yes	yes	yes	yes	deceased	626	no	unknown/NA	ductal	lumA	6.5	LN pos	ER pos	PR pos	2+	intermediate	7	1 or 2	0.785	1.125	0.88	1.165	1.265	1.22	1.095	1.21	1.13	0.88	0.885	1.63
	68	61	2005	yes	yes	yes	no	alive	3321	no	unknown/NA	ductal	HER2	4.5	LN pos	ER neg	PR neg	3+	high	8	3 or 4	0.92	0.845	0.9	0.86	0.805	0.92	0.795	0.985	1.025	0.88	0.82	1.13
	69	43	2006	yes	yes	yes	yes	alive	3215	yes	99.7377	lobular	lumA	3	LN pos	ER pos	PR pos	0	intermediate	1	1 or 2	1.02	0.985	1.08	1.025	0.88	0.9	0.965	0.87	0.935	0.88	0.985	1.085
	70	44	2006	yes	yes	yes	no	alive	3145	no	unknown/NA	ductal	unknown	2.2	LN neg	ER neg	PR pos	2+	high	15	1 or 2	1.035	0.885	1	0.92	0.855	0.865	0.845	0.795	0.95	0.88	1.075	1.06
	71	39	2006	yes	no	yes	yes	alive	3135	no	unknown/NA	ductal	lumA	5	LN pos	ER pos	PR pos	2+	high	14	1 or 2	1.21	1.005	1.03	0.955	1.115	0.94	2.07	1.96	3.89	0.88	1.09	1.085
	72	80	2006	yes	yes	no	yes	alive	3059	no	unknown/NA	ductal	lumB	3.5	LN pos	ER pos	PR pos	0	high	50	1 or 2	1.155	1.06	0.965	1.055	1.04	0.955	0.81	0.885	1.215	0.88	0.975	0.955
	73	43	2005	yes	no	yes	yes	alive	3471	no	unknown/NA	ductal	lumA	1.5	LN pos	ER pos	PR pos	2+	intermediate	8	1 or 2	0.97	0.895	1.02	0.93	0.885	0.865	0.87	0.855	1.01	0.88	0.935	0.985
	74	63	2005	yes	yes	no	yes	alive	3334	no	unknown/NA	ductal	lumA	4	LN neg	ER pos	PR neg	1+	low	5	3 or 4	0.93	0.805	0.885	0.83	0.76	0.775	0.76	0.785	0.815	0.88	0.8	1
	75	61	2006	yes	no	no	no	alive	3281	no	unknown/NA	ductal	lumA	1.5	LN neg	ER pos	PR neg	0	low	1	1 or 2	1.105	0.99	1.03	1.005	0.865	0.855	0.895	0.845	0.78	0.88	0.935	0.96
	76	85	2007	yes	no	no	no	deceased	1055	yes	14	ductal	lumB	2.5	LN pos	ER pos	PR neg	0	high	20	1 or 2	1.04	0.94	1.035	0.985	1.22	1.2	1.01	1.02	3.015	0.885	0.885	1.315
	77	67	2006	yes	yes	no	yes	alive	3297	no	unknown/NA	lobular	lumA	2	LN neg	ER pos	PR pos	0	intermediate	1	1 or 2	1.02	0.915	0.96	0.885	0.86	0.86	0.835	0.835	0.96	0.89	0.885	0.925
	78	33	2006	yes	no	yes	yes	alive	3257	no	unknown/NA	unknown	lumB	unknown	LN neg	ER pos	PR pos	3+	unknown	unknown	1 or 2	0.975	0.84	0.91	0.89	0.83	0.8	0.98	0.89	1.37	0.89	1.035	1.165
	79	65	2006	yes	yes	yes	no	deceased	2722	yes	35.2131	ductal	HER2	1.8	LN neg	ER neg	PR neg	3+	high	24	1 or 2	1.065	1	1.05	1.035	0.94	1.01	0.88	1.005	1.01	0.89	0.92	0.955
	80	56	2006	yes	yes	no	no	alive	3093	no	unknown/NA	ductal	lumA	1.5	LN neg	ER pos	PR pos	0	low	2	1 or 2	1.115	1.035	1.005	1.075	0.955	0.975	0.885	0.94	1.025	0.89	0.955	1.035
	81	42	2006	yes	no	yes	yes	alive	3040	no	unknown/NA	ductal	lumB	1.6	LN neg	ER pos	PR neg	1+	high	18	1 or 2	0.84	0.76	0.77	0.765	0.585	0.575	0.89	0.845	0.885	0.89	0.96	1.035
	82	76	1998	yes	yes	no	no	deceased	3312	yes	104.459	ductal	lumA	2	LN neg	ER pos	PR pos	0	unknown	1	1 or 2	0.9	0.825	0.93	1.14	1.29	1.265	0.875	1.31	1.375	0.89	1.1	0.8
	83	59	2002	yes	yes	yes	yes	deceased	1442	yes	33.4426	ductal	lumA	2	LN neg	ER pos	PR pos	2+	unknown	2	3 or 4	1.23	1.125	1.095	1.115	1.045	1.08	0.985	1.08	1.185	0.9	1.04	1.04
	84	74	2005	yes	no	no	no	deceased	1302	yes	25.0164	ductal	TN	1.8	LN neg	ER neg	PR neg	0	high	25	1 or 2	0.78	0.815	0.805	0.7	0.92	0.95	0.87	0.95	3.165	0.9	1.285	1.16
	85	60	2005	yes	yes	no	yes	alive	3353	no	unknown/NA	ductal	lumA	2.7	LN neg	ER pos	PR pos	0	intermediate	4	1 or 2	1.125	1.085	1.105	1.07	0.9	0.92	0.955	1.005	1.02	0.9	1	1.07
	86	51	2006	yes	yes	no	no	alive	3197	no	unknown/NA	ductal	lumA	0.8	LN neg	ER pos	PR pos	1+	high	16	1 or 2	1.09	0.995	1.01	1.01	0.89	0.86	0.87	0.9	1.065	0.9	0.96	1.05
	87	83	2006	yes	no	no	yes	deceased	918	no	unknown/NA	ductal	lumA	2.7	LN pos	ER pos	PR neg	0	intermediate	10	1 or 2	1.05	0.98	1.025	1.015	0.835	0.87	0.86	0.91	0.79	0.9	0.925	0.965
	88	44	2004	yes	yes	yes	yes	alive	3730	no	unknown/NA	ductal	lumB	1.6	LN neg	ER pos	PR pos	3+	high	41	1 or 2	0.925	0.7975	0.8425	0.85	0.7575	0.78	0.775	0.765	0.785	0.91	0.91	1.1525
	89	50	2006	yes	yes	no	no	alive	3156	no	unknown/NA	ductlob	lumA	1.1	LN neg	ER pos	PR neg	0	intermediate	1	1 or 2	1.205	1.075	1.13	1.12	0.885	0.95	0.945	0.92	0.935	0.91	1.095	1.215
	90	55	2007	yes	no	no	no	alive	2893	no	unknown/NA	ductal	lumB	0.6	LN neg	ER pos	PR pos	1+	high	40	1 or 2	0.79	0.76	0.795	0.755	0.685	0.645	0.695	0.625	0.69	0.915	0.915	1.315
	91	60	2002	yes	yes	no	yes	deceased	4383	yes	29.6721	lobular	lumA	6	LN pos	ER pos	PR neg	1+	unknown	unknown	1 or 2	1.235	1.295	1.27	1.245	1.34	1.455	1.245	1.43	2	0.92	1.355	1.235
	92	49	2005	yes	yes	yes	yes	alive	3668	no	unknown/NA	ductal	lumB	3.6	LN pos	ER pos	PR pos	3+	high	48	1 or 2	1.22	1.075	1.135	1.11	0.99	1.035	0.99	0.955	1.03	0.92	1.025	1.035
	93	68	2005	yes	yes	no	yes	alive	3562	no	unknown/NA	ductal	lumA	1.9	LN neg	ER pos	PR pos	0	high	15	1 or 2	1.07	0.995	1.01	0.96	0.905	0.86	0.895	0.93	0.975	0.92	1.46	1.56
	94	67	2005	yes	no	no	no	alive	3449	no	unknown/NA	ductlob	lumA	1	LN neg	ER pos	PR pos	0	intermediate	1	1 or 2	1.085	1.04	1.035	0.945	0.89	0.875	0.915	0.87	1.06	0.92	0.985	1.01
	95	74	2005	yes	yes	no	no	alive	3408	no	unknown/NA	ductal	lumA	1.1	LN neg	ER pos	PR pos	1+	intermediate	14	1 or 2	1.005	0.945	0.97	0.885	0.82	0.8	0.865	0.815	0.755	0.92	0.905	0.94
	96	53	2006	yes	yes	yes	yes	alive	3138	no	unknown/NA	ductal	lumA	2.1	LN neg	ER pos	PR pos	0	intermediate	3	1 or 2	1.11	0.995	1.035	0.975	0.915	0.865	0.915	0.875	0.93	0.92	0.965	0.97
	97	74	2006	yes	yes	no	yes	alive	3123	no	unknown/NA	ductal	lumA	1.2	LN pos	ER pos	PR neg	0	intermediate	3	1 or 2	1.2	1.015	1.04	1.08	0.945	0.885	0.95	0.91	0.95	0.92	1.015	0.97
	98	62	2006	yes	yes	no	no	alive	3114	no	unknown/NA	ductal	lumA	1.2	LN neg	ER pos	PR neg	0	low	1	1 or 2	1.145	1.075	1.105	1.12	1.005	1.025	0.965	1.05	1.09	0.92	0.995	1.03
	99	51	1998	yes	yes	yes	yes	deceased	4080	yes	97.8033	ductal	lumA	5	LN pos	ER pos	PR pos	0	unknown	unknown	3 or 4	0.63	0.66	0.655	0.655	0.65	0.69	0.87	0.945	1.055	0.93	0.905	0.935
	100	58	2004	yes	yes	yes	yes	alive	3704	no	unknown/NA	ductal	lumB	1.6	LN pos	ER pos	PR pos	3+	high	32	1 or 2	1.145	1.05	1.0675	1.0825	0.9425	0.975	0.9925	0.9975	0.94	0.93	1.045	1.07
	101	43	2005	yes	yes	yes	yes	alive	3611	no	unknown/NA	lobular	lumB	2.2	LN neg	ER pos	PR pos	0	high	30	1 or 2	1.125	1	1.07	0.995	0.92	0.925	0.87	0.945	0.93	0.93	0.945	0.97
	102	69	2005	yes	yes	yes	no	alive	3354	no	unknown/NA	ductal	TN	2.3	LN pos	ER neg	PR neg	0	high	31	1 or 2	1.075	1.03	1.025	1.025	0.87	0.935	0.87	0.915	1.015	0.93	0.915	1
	103	49	2006	yes	no	no	yes	alive	3243	no	unknown/NA	lobular	lumA	0.6	LN neg	ER pos	PR pos	0	intermediate	1	1 or 2	1.06	0.975	0.985	0.91	0.905	0.93	0.83	0.91	1.08	0.93	0.92	0.925
	104	43	2002	yes	yes	yes	yes	deceased	2752	yes	81.9016	ductlob	lumA	9	LN pos	ER pos	PR pos	0	low	5	3 or 4	1.17	1.06	1.095	1.095	1.08	1.105	1.085	1.145	1.225	0.94	1.14	1.05
	105	60	2004	yes	yes	yes	yes	alive	3729	no	unknown/NA	ductal	lumB	1.8	LN pos	ER pos	PR pos	0	high	27		1.1	1.095	1.0775	1.0825	1.0425	1.06	1.05	1.0775	1.2425	0.94	1.0575	1.1325
	106	43	2005	yes	yes	yes	yes	alive	3660	no	unknown/NA	ductal	lumB	2.2	LN pos	ER pos	PR pos	0	high	30	1 or 2	1.0975	1.045	1.03	1.0925	1.005	1.005	1.0425	1.0075	1.035	0.94	1.0575	1.0525
	107	47	2007	yes	yes	yes	yes	alive	2876	no	unknown/NA	ductal	lumA	3	LN pos	ER pos	PR pos	1+	high	15	1 or 2	0.875	0.77	0.8	0.81	0.94	0.93	1.655	1.62	1.755	0.94	0.94	0.91
	108	53	2006	yes	no	yes	yes	alive	3011	no	unknown/NA	ductal	lumA	2.1	LN pos	ER pos	PR pos	1+	low	8	1 or 2	1.03	0.97	1.005	0.925	0.895	0.92	0.88	0.915	1.015	0.94	0.985	0.975
	109	52	2007	yes	yes	no	no	alive	2911	no	unknown/NA	lobular	unknown	0.9	LN neg	ER neg	PR pos	0	intermediate	1	1 or 2	1.08	0.95	1.03	0.985	0.96	0.95	0.915	0.88	1.005	0.95	0.95	0.93
	110	56	2002	yes	yes	yes	yes	deceased	2348	yes	62	lobular	lumA	7	LN pos	ER pos	PR neg	0	unknown	unknown	3 or 4	1.085	1.055	0.98	1.12	1.115	1.155	1.005	1.05	1.73	0.95	1.09	1.1
	111	51	1994	yes	yes	yes	no	deceased	3709	yes	102.754	ductal	lumA	2.5	LN pos	ER pos	PR pos	0	intermediate	17	1 or 2	1.195	1.095	1.1	1.1	1.075	1.12	0.945	1.145	1.165	0.96	1.02	0.985
	112	80	2005	yes	yes	no	yes	alive	3600	no	unknown/NA	ductal	lumB	2.4	LN neg	ER pos	PR pos	1+	high	28	1 or 2	1.2	1.19	1.19	1.16	1.105	1.12	1.01	1.185	1.37	0.96	1.06	1.13
	113	51	2005	yes	yes	yes	yes	alive	3395	no	unknown/NA	ductal	lumA	2.2	LN pos	ER pos	PR pos	0	intermediate	8	1 or 2	0.975	0.915	0.89	0.93	0.845	0.845	0.855	0.82	0.885	0.96	0.905	0.93
	114	39	2006	yes	yes	yes	yes	deceased	1522	yes	25.5738	ductal	lumB	5.2	LN pos	ER pos	PR neg	0	high	25	1 or 2	0.695	0.605	0.775	0.93	0.875	1	0.715	0.85	0.955	0.96	0.905	0.88
	115	52	2006	yes	no	no	no	alive	3047	no	unknown/NA	ductlob	lumA	1.4	LN pos	ER pos	PR pos	0	low	2	1 or 2	1.02	0.965	0.98	0.935	0.88	0.885	0.845	0.89	1.035	0.96	0.91	0.965
	116	86	2007	yes	no	no	yes	deceased	1734	no	unknown/NA	ductal	lumA	2.8	LN pos	ER pos	PR pos	1+	intermediate	9	1 or 2	1.21	1.06	1.075	1.02	0.925	0.86	0.905	0.9	1	0.96	0.96	0.98
	117	42	2005	yes	yes	no	no	alive	3626	no	unknown/NA	ductal	lumA	1.2	LN neg	ER pos	PR pos	2+	intermediate	12	1 or 2	1.2275	1.125	1.1725	1.0925	1.0325	1.0525	1.0225	1.045	1.0975	0.97	1.075	1.1175
	118	60	2005	yes	yes	yes	no	alive	3431	no	unknown/NA	ductal	TN	1.8	LN neg	ER neg	PR neg	1+	high	43	1 or 2	0.73	0.69	0.715	0.7	0.675	0.66	0.62	0.64	0.74	0.97	0.98	1.1
	119	43	2005	yes	no	no	no	alive	3374	no	unknown/NA	lobular	lumA	1.5	LN neg	ER pos	PR pos	0	intermediate	9	1 or 2	1.2	1.115	1.13	1.11	0.96	1.01	0.945	1.015	1	0.97	1.01	1.07
	120	63	2004	yes	no	no	yes	deceased	2435	yes	55.3443	ductlob	lumA	5	LN pos	ER pos	PR pos	0	intermediate	3	1 or 2	0.91	0.91	1.45	1.25	1.335	1.34	1.35	1.395	1.685	0.98	1.325	1.785
	121	39	2005	yes	yes	yes	yes	alive	3596	no	unknown/NA	ductal	unknown	2.1	LN neg	ER neg	PR pos	0	high	49	1 or 2	1.03	1	1.035	0.935	0.93	0.9	0.905	0.92	1.03	0.98	0.97	1.01
	122	58	2006	yes	yes	no	no	alive	3246	no	unknown/NA	ductal	lumA	0.4	LN neg	ER pos	PR neg	0	low	0		1.145	1.03	1.105	1.095	0.865	0.885	0.945	0.925	0.87	0.98	1.025	1.3
	123	50	2006	yes	no	yes	yes	alive	3109	no	unknown/NA	ductal	lumA	4.9	LN neg	ER pos	PR pos	1+	intermediate	14	1 or 2	1.245	1.16	1.205	1.185	0.96	0.995	1	1.05	0.865	0.98	1.09	1.13
	124	61	2007	yes	yes	yes	no	alive	2899	no	unknown/NA	ductal	HER2	1.7	LN pos	ER neg	PR neg	3+	intermediate	7	1 or 2	1.165	1.01	1.03	1.01	1.01	0.99	0.9	0.9	1.08	0.98	0.98	0.965
	125	74	2007	yes	yes	no	no	alive	2820	no	unknown/NA	ductal	lumA	1.5	LN neg	ER pos	PR pos	0	intermediate	7	1 or 2	1.115	1.02	1.1	1.075	1.045	1.005	0.995	0.985	1.175	0.98	0.98	1
	126	60	1995	yes	no	no	no	alive	7194	yes	153.443	lobular	lumA	0.8	LN neg	ER pos	PR pos	0	unknown	unknown		1.085	0.95	1.015	1.015	1.04	1.045	0.95	0.98	1.005	0.98	0.95	0.935
	127	49	2006	yes	no	yes	no	deceased	1831	yes	57.6393	lobular	lumA	3.5	LN pos	ER pos	PR pos	1+	intermediate	1	1 or 2	1.125	1.01	1.025	1.015	0.87	0.805	0.805	0.815	0.98	0.98	0.99	1.075
	128	44	2005	yes	yes	no	yes	alive	3428	no	unknown/NA	ductal	lumA	2.1	LN neg	ER pos	PR pos	0	intermediate	6	1 or 2	0.96	1.36	0.945	1.185	1.285	1.265	1.1	1.215	1.045	0.99	1.05	0.835
	129	68	2006	yes	yes	no	yes	alive	3285	no	unknown/NA	ductal	lumA	1.6	LN neg	ER pos	PR pos	1+	high	13	1 or 2	1.02	0.915	1.18	1.105	1	1.01	1.03	1.07	1.03	0.99	1.11	1.095
	130	64	1997	yes	yes	no	yes	deceased	3338	yes	44.0328	other	lumA	3.7	LN pos	ER pos	PR pos	1+	unknown	unknown	1 or 2	0.66	0.6	1.155	1.11	1.085	1.1	0.995	1.06	0.905	1	1.13	1.13
	131	62	2005	yes	yes	no	no	alive	3323	no	unknown/NA	ductal	lumA	0.9	LN neg	ER pos	PR pos	1+	low	3	1 or 2	1.075	0.97	1.005	1.01	0.89	0.955	0.895	0.92	1.015	1	0.93	0.95
	132	51	1995	yes	yes	no	no	deceased	4995	yes	49.9016	ductal	unknown	3.5	unknown	ER neg	PR pos	0	intermediate	4	3 or 4	1.045	0.985	1.03	1.085	1.13	1.13	1.035	1.09	1.17	1	1.08	0.985
	133	38	1990	yes	yes	no	no	deceased	7663	yes	203.803	ductal	unknown	1.5	LN neg	unknown	unknown	unknown	unknown	unknown	1 or 2	1.27	0.98	1.05	1.365	1.15	1.42	0.88	1.485	1.28	1	1.015	0.81
	134	34	1991	yes	no	yes	no	deceased	5301	yes	110.59	ductal	lumA	3.5	LN pos	ER pos	PR neg	0	intermediate	0	3 or 4	1.08	1.015	1.055	1.21	1.125	1.275	0.99	1.27	1.295	1.01	1.07	0.95
	135	58	2005	yes	yes	yes	yes	alive	3592	no	unknown/NA	ductal	lumA	2.5	LN neg	ER pos	PR neg	0	high	24	1 or 2	1.025	0.985	0.99	0.945	0.84	0.845	0.84	0.92	0.945	1.01	0.93	1.07
	136	75	2005	yes	yes	no	yes	alive	3320	no	unknown/NA	ductal	lumA	2.4	LN pos	ER pos	PR pos	1+	low	3	1 or 2	1.11	1	1.05	1.005	0.92	0.915	0.905	0.905	1.035	1.01	0.96	1.005
	137	41	2005	yes	yes	yes	no	alive	3598	no	unknown/NA	ductal	TN	3.5	LN neg	ER neg	PR neg	0	high	100	1 or 2	0.505	1.195	1.275	0.97	0.96	1.025	0.935	0.855	0.935	1.02	0.935	0.96
	138	31	2006	yes	yes	yes	no	alive	3103	no	unknown/NA	ductal	TN	0.8	LN pos	ER neg	PR neg	0	high	48	1 or 2	1.225	1.16	1.12	1.185	1.015	1.015	1.055	1.065	0.895	1.02	1.08	1.115
	139	46	1995	yes	no	yes	no	alive	7030	yes	165.803	ductal	unknown	2	LN pos	ER pos	PR pos	0	unknown	unknown	1 or 2	1.14	1.005	1.035	1.025	1.045	1.05	0.985	0.995	1.145	1.03	0.755	0.735
	140	36	2004	yes	yes	yes	yes	alive	3697	yes	73.8361	ductlob	lumA	2	LN pos	ER pos	unknown	0	intermediate	7	1 or 2	1.14	1.01	1.045	1.025	0.935	0.965	0.96	0.925	1.125	1.03	0.975	1.005
	141	50	2004	yes	yes	yes	yes	alive	3670	no	unknown/NA	ductal	lumA	1.2	LN neg	ER pos	PR pos	0	high	13	1 or 2	1.21	1.11	1.12	1.16	1.085	1.13	1.13	1.16	1.06	1.03	1.165	1.195
	142	52	2005	yes	yes	yes	no	alive	3367	no	unknown/NA	ductal	HER2	2.3	LN neg	ER neg	PR neg	3+	high	22	1 or 2	1.205	1.04	1.13	1.1	0.965	1.02	0.945	0.975	1.11	1.03	1.015	1.085
	143	43	2006	yes	no	no	no	alive	3284	no	unknown/NA	ductal	lumA	1	LN neg	ER pos	PR neg	0	intermediate	15	1 or 2	3.93	4.32	2.42	2.265	1.595	1.61	1.865	1.79	2.42	1.03	1.375	1.35
	144	62	2007	yes	yes	no	no	alive	2757	no	unknown/NA	ductal	lumA	1.4	LN neg	ER pos	PR pos	1+	intermediate	4	1 or 2	1.005	0.965	0.925	0.965	0.96	0.965	0.915	0.945	1.075	1.035	1.035	0.97
	145	66	2006	yes	yes	no	yes	alive	3303	no	unknown/NA	ductal	lumA	2.1	LN neg	ER pos	PR pos	1+	intermediate	14	1 or 2	1.095	1.015	1.015	0.965	0.895	0.885	0.895	0.86	0.995	1.04	0.95	0.97
	146	40	2006	yes	yes	yes	yes	alive	3121	no	unknown/NA	ductal	lumA	3	LN pos	ER pos	PR pos	1+	intermediate	13	1 or 2	1.32	1.21	1.21	1.18	1.205	1.185	1.12	1.18	1.215	1.04	1.155	1.12
	147	53	2006	yes	yes	no	no	alive	3054	no	unknown/NA	ductal	lumB	0.3	LN neg	ER pos	PR pos	0	high	26	1 or 2	1.145	1.435	1.485	1.7	1.875	2.025	1.78	2.08	2.045	1.04	2.06	2.065
	148	66	2006	yes	no	no	yes	alive	3261	no	unknown/NA	ductal	lumB	1.7	LN neg	ER pos	PR neg	1+	high	25	1 or 2	0.825	0.825	0.71	0.82	0.76	0.695	0.8	0.755	1.17	1.04	1.225	1.34
	149	51	2007	yes	yes	no	no	alive	2819	no	unknown/NA	ductal	lumA	0.8	LN neg	ER pos	PR pos	1+	low	1	1 or 2	1.185	1.085	1.105	1.13	1.04	1.025	1.02	1.005	1.105	1.045	1.045	1.05
	150	42	2007	yes	yes	yes	yes	alive	2862	no	unknown/NA	ductal	lumA	4.5	LN pos	ER pos	PR pos	1+	intermediate	11	1 or 2	0.705	0.63	0.63	0.625	0.605	0.58	0.605	0.575	1.925	1.055	1.055	1.58
	151	71	2007	yes	yes	no	yes	deceased	2742	no	unknown/NA	ductal	lumB	6	LN pos	ER pos	PR pos	1+	high	18	1 or 2	1.155	1.02	1.025	1.055	1.01	1.02	0.955	0.94	1.195	1.055	1.055	0.97
	152	37	1999	yes	no	yes	no	deceased	3683	no	unknown/NA	ductal	TN	3	LN neg	ER neg	PR neg	0	high	35	1 or 2	0.5	1.005	0.53	0.735	1.11	1.14	1.185	1.39	1.24	1.06	0.89	0.96
	153	50	2005	yes	no	no	yes	alive	3409	no	unknown/NA	ductal	lumA	1.1	LN pos	ER pos	PR pos	1+	intermediate	5	1 or 2	1.165	1.12	1.075	1.075	1.025	0.98	1.035	0.99	1.2	1.06	1.06	1.11
	154	70	2005	yes	yes	no	no	alive	3355	no	unknown/NA	ductal	lumA	0.9	LN neg	ER pos	PR pos	0	low	5	1 or 2	1.18	1.07	1.145	1.09	1.015	1.09	0.995	1.07	1.12	1.06	1.015	1.045
	155	54	2006	yes	yes	no	no	alive	3159	no	unknown/NA	other	lumA	2.5	LN neg	ER pos	PR neg	1+	low	0	1 or 2	1.055	1.12	1.12	1.115	1.225	1.255	1.165	1.235	1.17	1.06	1.205	1.1
	156	57	2006	yes	yes	no	no	alive	3236	no	unknown/NA	ductal	lumA	1.2	LN neg	ER pos	PR pos	0	low	13	1 or 2	1.355	1.34	1.265	1.185	1.03	1.035	0.98	1.03	1.85	1.06	1.425	1.655
	157	82	2004	yes	no	no	yes	alive	3688	no	unknown/NA	lobular	lumA	5.5	LN pos	ER pos	PR pos	0	intermediate	10	1 or 2	1.1825	1.0375	1.0925	1.0975	1.0125	1.0425	1.0425	1.0075	1.13	1.07	1.0325	1.07
	158	58	2006	yes	yes	yes	yes	alive	3253	no	unknown/NA	ductal	lumA	1.4	LN pos	ER pos	PR pos	0	intermediate	9	1 or 2	0.85	0.755	0.78	0.795	0.77	0.785	0.745	0.75	0.89	1.07	0.845	0.91
	159	64	2005	yes	yes	yes	no	deceased	1290	yes	22.7541	other	TN	3	LN pos	ER neg	PR neg	0	high	36	1 or 2	1.265	1.06	1.05	1.34	1.4	1.385	1.015	1.19	2.375	1.07	1.225	1.195
	160	50	2003	yes	yes	yes	yes	alive	4051	no	unknown/NA	ductal	lumA	0.7	LN pos	ER pos	PR pos	0	low	0	1 or 2	1.22	1.085	1.135	1.22	1.015	1.05	1.085	1.05	1.325	1.08	1.11	1.155
	161	51	1999	yes	yes	no	yes	deceased	3121	yes	79.2131	ductal	lumA	3.3	LN pos	ER pos	PR pos	0	unknown	10	1 or 2	0.815	0.745	0.75	0.735	0.67	0.695	0.685	0.71	2.195	1.11	1.51	1.515
	162	59	2005	yes	yes	no	no	alive	3352	no	unknown/NA	ductal	lumA	0.8	LN neg	ER pos	PR pos	0	low	3	1 or 2	1.37	1.27	1.265	1.25	1.095	1.17	1.085	1.175	1.145	1.11	1.125	1.215
	163	53	1993	yes	yes	no	no	alive	7922	yes	181.672	ductal	TN	3	LN neg	ER neg	PR neg	0	intermediate	12	1 or 2	1.24	1.26	1.195	1.455	1.655	1.855	0.925	1.93	1.86	1.11	1.09	0.84
	164	71	2006	yes	no	no	yes	deceased	794	no	unknown/NA	ductal	lumA	3	LN neg	ER pos	PR pos	1+	high	21	3 or 4	1.165	1.08	1.15	1.12	1.045	1.1	1.01	1.075	1.115	1.12	1.095	1.135
	165	44	2004	yes	yes	yes	no	deceased	2951	yes	66.8197	ductal	lumB	3.5	LN pos	ER pos	PR pos	3+	high	15	1 or 2	1.2375	1.16	1.2325	1.19	1.1475	1.155	1.1825	1.15	1.3375	1.13	1.1975	1.235
	166	51	2005	yes	yes	yes	yes	alive	3362	no	unknown/NA	ductal	lumB	1.6	LN neg	ER pos	PR pos	0	high	18	1 or 2	1.09	1.025	0.98	0.95	0.815	0.88	0.855	0.89	0.92	1.13	0.96	1.37
	167	50	2006	yes	no	no	no	alive	3312	no	unknown/NA	ductal	lumA	1.4	LN neg	ER pos	PR pos	0	low	5	1 or 2	0.925	0.88	1.025	0.955	0.85	0.885	0.98	1.015	1.12	1.14	1	1.025
	168	36	2007	yes	yes	yes	no	alive	2931	no	unknown/NA	ductal	HER2	3.5	LN pos	ER neg	PR neg	3+	high	23	1 or 2	0.78	0.94	0.88	1.01	0.97	1.02	0.925	0.99	1.76	1.145	1.145	1.055
	169	48	2004	yes	no	yes	yes	alive	3689	no	unknown/NA	ductlob	lumA	3.5	LN pos	ER pos	PR pos	1+	low	1	1 or 2	1.3375	1.1825	1.27	1.2	1.1625	1.175	1.1575	1.145	1.195	1.15	1.145	1.18
	170	66	2005	yes	yes	no	no	alive	3481	no	unknown/NA	ductlob	lumA	1.4	LN neg	ER pos	PR pos	0	intermediate	1	1 or 2	1.135	1.01	1.07	0.995	0.88	0.835	0.95	0.965	0.98	1.15	1.11	1.13
	171	85	2006	yes	no	no	yes	deceased	1065	yes	25.2787	lobular	lumA	2.5	LN pos	ER pos	PR pos	1+	unknown	unknown	1 or 2	1.445	1.37	1.385	1.315	1.065	1.09	1.135	1.165	0.98	1.15	1.255	1.385
	172	73	2006	yes	yes	no	yes	deceased	2318	no	unknown/NA	other	lumA	2.5	LN pos	ER pos	PR pos	1+	intermediate	2	1 or 2	1.195	1.04	1.125	1.045	0.99	0.985	0.93	0.965	1.16	1.15	1.045	1.04
	173	61	2005	yes	yes	yes	yes	deceased	3107	yes	85.5082	ductal	lumB	6	LN pos	ER pos	PR pos	1+	intermediate	32	1 or 2	1.22	1.135	1.165	1.075	1.105	1.07	1.04	1.06	1.225	1.16	1.125	1.185
	174	66	2005	yes	no	no	yes	alive	3408	no	unknown/NA	ductal	lumA	1.4	LN pos	ER pos	PR pos	0	intermediate	4	1 or 2	0.96	0.925	0.94	0.9	1.07	1.12	1.045	1.145	1.205	1.17	1.14	1.265
	175	74	2005	yes	yes	no	yes	alive	3324	no	unknown/NA	ductal	lumB	2.5	LN neg	ER pos	PR neg	3+	high	19	1 or 2	0.595	0.53	0.565	0.545	0.475	0.495	0.48	0.515	0.88	1.17	0.92	1.31
	176	51	2005	yes	no	yes	yes	alive	3617	no	unknown/NA	ductal	lumA	2.5	LN pos	ER pos	PR pos	2+	low	6	1 or 2	1.3125	1.1775	1.22	1.2125	1.175	1.195	1.1075	1.155	1.2875	1.18	1.1575	1.175
	177	49	2006	yes	no	yes	yes	alive	3150	no	unknown/NA	ductal	lumA	1.9	LN pos	ER pos	PR pos	0	low	7	1 or 2	0.77	0.86	0.82	0.83	0.75	0.82	0.77	0.79	0.77	1.19	1.27	1.425
	178	43	2006	yes	no	yes	yes	alive	3079	no	unknown/NA	ductal	lumA	1.6	LN pos	ER pos	PR pos	0	low	2	1 or 2	1.415	1.215	1.31	1.22	1.12	1.12	1.155	1.125	1.215	1.19	1.215	1.21
	179	55	2005	yes	yes	yes	yes	alive	3478	no	unknown/NA	other	lumA	2	LN pos	ER pos	PR pos	2+	high	36	1 or 2	0.9	1.475	1.405	1.225	1.305	1.27	0.98	1.05	1.325	1.2	1.29	2.22
	180	74	2006	yes	yes	no	yes	deceased	2826	no	unknown/NA	ductal	lumA	1.1	LN pos	ER pos	PR pos	0	intermediate	2	1 or 2	1.46	1.26	1.325	1.295	1.135	1.065	1.295	1.21	1.22	1.22	1.345	1.34
	181	65	1990	yes	yes	no	yes	deceased	6991	unknown	unknown/NA	lobular	lumA	1.7	LN pos	ER pos	PR pos	0	unknown	unknown	1 or 2	1.45	1.265	1.285	1.355	1.23	1.375	1.155	1.33	1.385	1.23	1.165	1.2
	182	60	2005	yes	no	no	yes	alive	3472	no	unknown/NA	ductal	lumB	4	LN neg	ER pos	PR pos	3+	high	22	3 or 4	1.295	1.175	1.175	1.11	1.04	1.015	1.03	1.015	1.185	1.23	1.345	1.19
	183	63	2005	yes	yes	no	no	alive	3457	no	unknown/NA	ductal	lumA	1.2	LN neg	ER pos	PR pos	0	low	1	1 or 2	1.305	1.25	1.26	1.215	1.22	1.22	1.15	1.22	1.395	1.23	1.215	1.2
	184	42	2002	yes	no	no	yes	deceased	2176	yes	33.2787	ductal	unknown	1.9	LN neg	ER neg	PR pos	0	unknown	30	1 or 2	1.405	1.3	1.34	1.345	1.395	1.445	1.295	1.29	1.865	1.23	1.365	1.235
	185	58	1996	yes	yes	no	yes	deceased	3622	yes	88.8197	ductlob	lumA	4	LN pos	ER pos	PR neg	0	high	unknown	1 or 2	1.385	1.005	1.29	2.065	2.185	2.14	1.145	2.2	2.195	1.24	1.575	0.905
	186	68	2005	yes	no	no	yes	deceased	2498	yes	59.4426	ductal	lumA	2.1	LN pos	ER pos	PR pos	1+	high	13	1 or 2	0.61	0.665	0.7	0.665	0.615	0.685	1.025	1.23	1.345	1.24	1.19	1.26
	187	57	2004	yes	yes	yes	yes	alive	3992	no	unknown/NA	ductal	lumA	0.8	LN pos	ER pos	PR pos	0	low	0	1 or 2	1.01	0.89	0.96	0.965	1.245	1.295	1.32	1.3	1.41	1.25	1.36	1.325
	188	28	2004	yes	no	yes	yes	emigrated	544	no	unknown/NA	ductal	lumB	3	LN neg	ER pos	PR pos	0	high	36	1 or 2	0.78	0.745	1.1	1.09	1.04	1.1225	0.9675	1.06	1.5925	1.26	0.99	1.3425
	189	54	2005	yes	no	no	no	alive	3411	no	unknown/NA	lobular	lumA	1.4	LN neg	ER pos	PR pos	1+	intermediate	5	1 or 2	0.995	0.92	0.9	0.86	0.835	0.795	0.84	0.795	1.315	1.26	1	0.945
	190	86	2006	yes	no	no	no	deceased	110	yes	2.72131	ductal	lumB	4	LN pos	ER pos	PR pos	1+	high	131	3 or 4	1.78	1.505	1.465	1.525	1.58	1.505	1.315	1.405	1.53	1.26	1.09	1.005
	191	56	2004	yes	yes	yes	no	deceased	2046	yes	63.541	ductal	TN	1	LN neg	ER neg	PR neg	0	high	16		0.885	0.8	0.83	0.87	1.58	1.515	1.225	1.225	1.23	1.27	1.25	1.015
	192	74	2006	yes	yes	no	yes	deceased	433	no	unknown/NA	ductal	lumB	2.2	LN neg	ER pos	PR pos	1+	intermediate	23	1 or 2	0.71	0.685	0.95	0.98	1.165	1.19	1.115	1.175	3.62	1.31	1.65	1.505
	193	52	2004	yes	yes	yes	yes	alive	3768	no	unknown/NA	ductal	lumA	1.1	LN pos	ER pos	PR pos	0	intermediate	1		1.5825	1.4125	1.43	1.4125	1.28	1.2575	1.3175	1.28	1.7	1.32	1.3275	1.405
	194	65	2006	yes	yes	no	yes	alive	3143	no	unknown/NA	ductal	lumB	1.6	LN neg	ER pos	PR pos	0	high	78	1 or 2	0.74	0.735	0.77	0.735	0.705	0.685	1.425	1.43	1.195	1.35	1.785	1.74
	195	59	1993	yes	yes	no	no	deceased	5117	yes	101.016	ductlob	unknown	2	LN neg	unknown	unknown	unknown	intermediate	4	1 or 2	1.375	1.32	1.395	1.485	1.41	1.505	1.35	1.5	1.43	1.37	1.32	1.295
	196	49	1997	yes	no	no	no	alive	6414	no	unknown/NA	ductal	lumA	2.5	LN neg	ER pos	PR pos	0	low	2		1.29	1.135	1.21	1.31	1.215	1.255	1.13	1.265	1.36	1.39	1.12	1.12
	197	40	2007	yes	yes	yes	no	deceased	1432	yes	41.0492	ductal	TN	3.5	LN neg	ER neg	PR neg	1+	high	24	3 or 4	0.865	0.845	0.84	0.81	0.82	0.825	0.77	0.805	0.94	1.41	1.41	1.22
	198	72	2005	yes	yes	no	yes	alive	3438	no	unknown/NA	ductal	lumA	1.5	LN neg	ER pos	PR neg	0	high	29	1 or 2	1.135	1.085	0.87	0.885	0.93	0.905	1.22	1.375	2.815	1.43	1.145	1.3
	199	42	1998	yes	yes	no	no	alive	6125	no	unknown/NA	ductal	HER2	1.7	LN neg	ER neg	PR neg	3+	high	30	1 or 2	0.77	0.72	0.91	0.89	0.76	0.76	1.11	1.05	1.275	1.44	0.695	1.565
	200	70	2005	yes	yes	no	yes	alive	3493	no	unknown/NA	ductal	lumB	2.5	LN neg	ER pos	PR neg	0	high	26	1 or 2	1.51	1.66	1.43	1.525	1.56	1.5	1.36	1.465	1.46	1.46	1.47	1.255
	201	71	2006	yes	yes	no	yes	alive	3082	yes	40.7213	ductal	lumA	2.2	LN pos	ER pos	PR pos	0	low	0	3 or 4	0.76	0.845	0.815	0.89	0.745	0.765	0.745	0.82	1.675	1.46	1.475	1.17
	202	60	2006	yes	yes	no	yes	alive	3296	no	unknown/NA	ductal	lumA	2	LN pos	ER pos	PR pos	1+	high	8	1 or 2	0.79	1.47	1.085	1.03	0.985	0.96	1.275	1.315	1.52	1.47	1.6	1.81
	203	81	2007	yes	no	no	no	alive	2878	no	unknown/NA	lobular	lumA	2.9	LN pos	ER pos	PR pos	0	intermediate	3	3 or 4	1.27	1.165	1.33	1.195	1.315	1.32	0.84	0.83	1.29	1.495	1.495	1.335
	204	46	2005	yes	yes	yes	yes	alive	3576	no	unknown/NA	ductal	lumA	4.8	LN neg	ER pos	PR pos	0	intermediate	1		1.52	1.365	1.44	1.27	1.23	1.185	1.195	1.2	1.395	1.5	1.3	1.415
	205	45	2006	yes	yes	no	no	alive	3032	no	unknown/NA	ductal	lumB	0.9	LN neg	ER pos	PR pos	1+	high	30	1 or 2	0.865	0.81	0.78	0.78	0.975	0.915	0.48	0.445	1.285	1.56	1.145	1.035
	206	59	2004	yes	no	yes	yes	alive	3731	no	unknown/NA	ductal	lumA	4.5	LN pos	ER pos	PR neg	2+	low	2	1 or 2	0.4675	0.54	0.47	0.545	0.5275	0.565	0.5125	0.55	0.5325	1.58	0.49	0.795
	207	74	2005	yes	no	no	yes	alive	3351	no	unknown/NA	ductal	lumA	2.1	LN pos	ER pos	PR pos	1+	intermediate	6	1 or 2	0.825	0.825	0.845	0.82	0.73	0.765	0.83	0.915	1.76	1.58	1.615	1.73
	208	50	2004	yes	yes	no	yes	deceased	1842	no	unknown/NA	ductal	lumB	3.1	LN pos	ER pos	PR pos	0	high	36	1 or 2	0.615	0.8325	1.725	2.105	2.1275	2.2025	0.78	0.975	0.9175	1.6	1.915	1.4425
	209	60	2005	yes	yes	no	yes	deceased	2576	yes	67.9672	ductal	lumB	2	LN pos	ER pos	PR pos	0	high	62	1 or 2	0.715	0.645	0.63	0.615	0.595	0.57	0.615	0.58	0.625	1.61	1.535	1.62
	210	72	2005	yes	no	no	yes	deceased	821	no	unknown/NA	ductal	lumB	2.5	LN neg	ER pos	PR pos	0	high	26	1 or 2	0.55	0.52	0.515	0.51	0.485	0.46	0.45	0.47	0.54	1.63	0.895	0.51
	211	73	2006	yes	yes	no	yes	deceased	1147	yes	37.6066	ductal	lumA	2.2	LN pos	ER pos	PR pos	1+	high	16	1 or 2	0.85	0.745	0.74	0.795	0.665	0.665	0.675	0.675	0.795	1.64	1.975	2.115
	212	49	1991	yes	yes	no	no	deceased	8338	yes	186.033	lobular	unknown	1.2	unknown	unknown	unknown	unknown	unknown	2	1 or 2	1.575	1.37	1.41	1.44	1.72	1.785	1.36	1.455	1.9	1.64	0.98	1.01
	213	73	2007	yes	yes	no	yes	deceased	2433	no	unknown/NA	ductal	lumA	0.7	LN neg	ER pos	PR pos	0	intermediate	4	1 or 2	0.74	0.68	1.765	1.73	1.55	1.49	1.58	1.485	1.705	1.66	1.66	1.68
	214	48	2005	yes	yes	yes	yes	alive	3614	no	unknown/NA	ductal	lumB	1.7	LN pos	ER pos	PR pos	0	high	25	1 or 2	1.575	1.4975	1.5275	1.5575	1.405	1.545	1.36	1.545	2.1475	1.67	1.455	1.445
	215	61	2005	yes	no	yes	yes	alive	3604	no	unknown/NA	ductal	lumB	1.3	LN neg	ER pos	PR pos	0	high	61		1	1.07	0.945	1.04	1.06	0.99	1.565	1.755	2.97	1.68	1.86	1.53
	216	64	2006	yes	yes	no	yes	alive	3249	no	unknown/NA	ductal	lumA	3	LN neg	ER pos	PR pos	0	intermediate	7	1 or 2	0.77	0.75	1.09	1.11	0.865	0.855	2.055	2.06	1.965	1.71	1.91	1.39
	217	75	2007	yes	yes	no	no	alive	2816	no	unknown/NA	ductal	lumA	1.5	LN pos	ER pos	PR pos	0	low	5	1 or 2	0.67	0.675	0.705	0.805	0.835	0.85	0.715	0.805	0.94	1.745	1.745	1.425
	218	58	2004	yes	no	yes	no	deceased	439	yes	12.3279	ductal	TN	5.2	LN pos	ER neg	PR neg	1+	high	33	1 or 2	0.9025	0.78	0.795	0.81	0.7225	0.735	0.74	0.7275	0.715	1.97	0.7725	2.135
	219	50	2005	yes	yes	yes	yes	alive	3584	no	unknown/NA	ductal	lumA	2.5	LN pos	ER pos	PR pos	0	intermediate	2	1 or 2	0.71	0.695	1.475	1.435	1.21	1.09	1.595	1.63	2.38	2.02	1.67	1.925
	220	71	2004	yes	yes	no	yes	alive	3747	no	unknown/NA	ductal	lumA	2.1	LN pos	ER pos	PR pos	0	intermediate	6	1 or 2	0.87	0.795	0.805	0.785	1.225	1.235	0.965	0.95	2.05	2.17	1.595	1.66
	221	56	1995	yes	yes	no	yes	alive	7187	yes	146.393	ductal	lumB	1.5	LN neg	ER pos	PR pos	1+	intermediate	62	1 or 2	0.735	0.76	0.725	0.8	0.845	0.915	1.535	1.82	3.075	2.3	1.275	1.65
	222	62	2005	yes	yes	no	yes	alive	3326	no	unknown/NA	lobular	lumA	3.6	LN neg	ER pos	PR pos	0	intermediate	10	1 or 2	0.805	0.705	0.74	0.695	0.625	0.64	0.63	0.655	2.375	2.42	1.195	1.2
	223	55	2005	yes	yes	yes	yes	deceased	2819	yes	56.8852	ductal	lumA	1.4	LN pos	ER pos	PR pos	1+	intermediate	1	1 or 2	0.775	0.74	2.91	2.375	1.55	1.535	2.11	1.925	2.15	2.61	0.7	1.335
	224	49	1994	yes	yes	no	no	deceased	4768	yes	106.23	ductal	lumA	2	LN neg	ER pos	PR pos	0	intermediate	11	1 or 2	0.795	0.745	0.725	0.73	0.7	0.71	0.66	0.68	2.425	2.68	1.465	1.615
	225	59	2005	yes	yes	no	yes	alive	3389	no	unknown/NA	ductal	lumA	1	LN pos	ER pos	PR neg	1+	low	8	1 or 2	2.37	2.1	1.815	1.7	1.65	1.6	1.53	1.5	2.955	2.76	1.29	1.88
	226	51	2004	yes	yes	yes	yes	alive	3688	no	unknown/NA	ductal	lumB	1.8	LN neg	ER pos	PR pos	0	high	27	1 or 2	0.645	0.675	0.7	0.7	0.68	0.7125	2.3975	2.515	2.6825	2.9	1.075	1.455
	227	56	2006	yes	no	no	yes	alive	3239	no	unknown/NA	ductal	lumB	2.7	LN neg	ER pos	PR pos	1+	high	20	1 or 2	0.57	0.57	0.555	0.565	0.5	0.49	0.475	0.505	4.98	3.12	2.9	1.545
	228	72	2005	yes	yes	no	no	alive	3352	no	unknown/NA	ductal	TN	2.1	LN neg	ER neg	PR neg	0	high	105	1 or 2	0.79	0.745	0.805	0.845	0.7	0.745	0.685	0.755	0.65	3.25	3.205	1.3
	229	67	2005	yes	no	no	no	alive	3421	no	unknown/NA	ductal	lumA	1.7	LN neg	ER pos	PR neg	0	intermediate	5	1 or 2	1.72	1.59	1.405	1.415	1.29	1.1	1.505	1.47	3.91	3.38	1.115	1.155
	230	50	1995	yes	yes	no	no	deceased	4457	yes	78.8525	ductal	lumA	3.5	LN neg	ER pos	PR pos	1+	intermediate	5	1 or 2	0.955	0.845	0.85	0.88	0.905	0.89	0.865	0.905	3.08	3.39	1.345	0.785
	231	67	2006	yes	yes	no	yes	alive	3121	no	unknown/NA	ductal	lumB	1	LN neg	ER pos	PR pos	0	high	20	1 or 2	0.995	0.925	0.895	0.97	0.855	0.975	0.815	0.925	4.195	3.97	1.255	1.25
	232	42	2005	yes	yes	yes	no	deceased	1955	yes	25.5082	lobular	lumA	5.5	LN neg	ER pos	PR pos	1+	intermediate	1	1 or 2	0.84	0.775	0.815	0.8	0.71	0.745	0.72	0.76	3.305	4.29	1	1.05
	233	73	2006	yes	yes	no	yes	alive	3127	no	unknown/NA	ductal	lumB	1.5	LN pos	ER pos	PR pos	0	intermediate	21	1 or 2	0.69	0.66	0.67	0.67	0.55	0.595	0.555	0.62	4.835	4.54	0.855	1.405
	234	58	2004	yes	no	yes	yes	deceased	2862	no	unknown/NA	ductal	lumB	2.8	LN pos	ER pos	PR pos	1+	high	37	1 or 2	1.045	1.09	1.09	1.075	1.04	0.945	1.765	1.79	6.695	6	2.95	1.185
