# Supplementary material for: Copy number changes at 8p11-12 predict adverse clinical outcome and chemo- and radiotherapy response in breast cancer
Source: Oncotarget. 2018 Mar 30;9(24):17078–92. doi: 10.18632/oncotarget.24904 (PMC5908307; doi:10.18632/oncotarget.24904)
Supplement: Supplementary file 5 [file oncotarget-09-17078-s005.xlsx]

## Sheet: Supplementary Table 5
	Supplementary Table 5. Adjusted hazard ratios (HR) of 8p genes and (sub)regions significantly associated with event free survival in different treatment categories.
			CT+			no CT
	Gain/amplification		p-value	adjusted HR	95% CI	p-value	adjusted HR	95% CI
	8p11		-	-	-	0.004	0.005	0.000-0.187
	8p12		0.009	0.072	0.010-0.515	-	-	-
	transition region only		0.002	0.000	0.000-0.058	-	-	-
	8p11-12		-	-	-	0.004	0.005	0.000-0.187
	FGFR1		0.038 (cont)	2161	1.045-4.470	-	-	-
	ZNF703		0.052 (cat)	3463	0.988-12.143	-	-	-
	Loss		p-value	adjusted HR	95% CI	p-value	adjusted HR	95% CI
	8p11		-	-	-	0.035	0.002	0.000-0.658
	8p12		0.002	9801	2.303-41.715	-	-	-
	transition region		0.001	11100	2.564-48.049	-	-	-
	transition region only		0.040	70979	1.208-4170.523
	8p11-12		0.082	2548	0.887-7.317	0.02	0.023	0.001-0.546
	WRN		0.001 (cat)/0.049 (cont)	15.146/0.071	3.178-72.192/0.005-0.986	-	-	-
	NRG1		0.000 (cat)	25417	4.921-131.285	0.042 (cat)	0.246	0.063-0.951
	DUSP26		0.000 (cat)/0.002 (cont)	25.924/0.002	4.948-135.814/0.002-0.244	-	-	-
	UNC5D		0.000 (cat)/0.069 (cont)	30.290/0.104	5.808-157.965/0.009-1.192	-	-	-
	ZNF703		0.000 (cat)	68122	7.651-606.563	-	-	-
	FNTA		0.001 (cat)/0.008 (cont)	10.183/0.025	2.600-39.891/0.002-0.375	-	-	-
			HT+			no HT
	Gain/amplification		p-value	adjusted HR	95% CI	p-value	adjusted HR	95% CI
	8p11		0.075	0.335	0.101-1.116	-	-	-
	8p12		-	-	-	0.037	0.242	0.064-0.915
	transition region		-	-	-	0.048	0.250	0.051-0.985
	transition region only		-	-	-	0.051	0.160	0.025-1.009
	UNC5D		0.128 (cat)	0.341	0.085-1.464	-	-	-
	PRKDC		-	-	-	0.047 (cont)	3496	1.017-12.022
	Loss		p-value	adjusted HR	95% CI	p-value	adjusted HR	95% CI
	8p11		-	-	-	0.037	6651	1.118-39.567
	8p12		-	-	-	0.053	3033	0.984-9.350
	transition region		-	-	-	0.072	2687	0.916-7.880
	8p11-12		-	-	-	0.026	9793	1.312-73.091
	WRN		-	-	-	0.090 (cat)/0.011 (cont)	2.519/0.021	0.867-7.317/0.001-0.416
	NRG1		-	-	-	0.043 (cat)/0.006 (cont)	3.326/0.023	1.038-10.656/0.002-0.336
	DUSP26		-	-	-	0.001 (cat)/0.004 (cont)	8.031/0.050	2.304-27.995/0.007-0.376
	UNC5D		-	-	-	0.001 (cat)/0.005 (cont)	7.268/0.020	2.210-23.897/0.001-0.309
	FGFR1		-	-	-	0.102 (cat)	2235	0.852-5.865
	FNTA		0.078 (cat)/0.015 (cont)	3.627/0.095	0.864-15.215/0.014-0.631	-	-	-
			RT+			no RT
	Gain/amplification		p-value	adjusted HR	95% CI	p-value	adjusted HR	95% CI
	WRN		-	-	-	0.024 (cont)	1073	1.009-1.141
	FGFR1		0.081 (cont)	1715	0.936-3.144	-	-	-
	PRKDC		-	-	-	0.05 (cont)	9804	0.999-96.213
	Loss		p-value	adjusted HR	95% CI	p-value	adjusted HR	95% CI
	8p12		0.034	3092	1.087-1.000	-	-	-
	transition region		0.079	2217	0.913-5.383	-	-	-
	DUSP26		0.053 (cat)/0.05 (cont)	2.795/0.22	0.988-7.907/0.049-1.000	-	-	-
	ZNF703		0.061 (cat)	4244	0.935-19.257	-	-	-
	FNTA		0.07 (cont)	0.295	0.079-1.103	-	-	-
	CT = chemotherapy; HT = hormonal therapy; RT = radiotherapy; cont = continuous (raw MLPA ratio); cat = categorical (based on cut-off normal tissue)
	8p11 region = ZNF703, FGFR1 and FNTA
	8p12 region = WRN, NRG1, DUSP26 and UNC5D
	8p11-12 region = WRN, NRG1, DUSP26, UNC5D, ZNF703, FGFR1 and FNTA
	transition region = NRG1, DUSP26 and UNC5D
