# Supplementary material for: Copy number changes at 8p11-12 predict adverse clinical outcome and chemo- and radiotherapy response in breast cancer
Source: Oncotarget. 2018 Mar 30;9(24):17078–92. doi: 10.18632/oncotarget.24904 (PMC5908307; doi:10.18632/oncotarget.24904)
Supplement: Supplementary file 6 [file oncotarget-09-17078-s006.xlsx]

## Sheet: Supplementary Table 6
	Supplementary Table 6. Comparison of MLPA and METABRIC copy number variation frequencies.
	Gene	Ensembl cytogenetic band	Distance from pter (Mbp)		% Loss	% Gain/Amp		% Loss	% Gain/Amp
					MLPA			METABRIC#
	WRN	8p12	31		27*	21*		39*	9*
	NRG1	8p12	31.6		24*	19*		36*	13*
	DUSP26	8p12	33.6		26*	10		34*	14
	UNC5D	8p12	35.2		21*	9*		29*	17*
	ZNF703	8p11.23	37.7		10*	26		20*	26
	FGFR1	8p11.23	38.4		21	28		20	26
	FNTA	8p11.21	43		9*	16*		15*	24*
	PRKDC	8q11.21	47.8		2*	30		6*	31
	8p11	-	-		26	42*		25	33*
	8p12	-	-		36	31*		41	20*
	8p11-12	-	-		44	52*		42	35*
	* Statistically different proportions (https://www.medcalc.org/calc/comparison_of_proportions.php)
	# All samples in METABRIC (Curtis et al., Nature 2012 and/or Pereira et al, Nat Communications 2016) with putative copy number alterations from DNA copy (n=2509); effective number of patients with copy number data n=2173
	Curtis C, Shah SP, Chin SF, Turashvili G, Rueda OM, Dunning MJ, Speed D, Lynch AG, Samarajiwa S, Yuan Y, Gräf S, Ha G, Haffari G, Bashashati A, Russell R, McKinney S; METABRIC Group, Langerød A, Green A, Provenzano E, Wishart G, Pinder S, Watson P, Markowetz F, Murphy L, Ellis I, Purushotham A, Børresen-Dale AL, Brenton JD, Tavaré S, Caldas C, Aparicio S.
	The genomic and transcriptomic architecture of 2,000 breast tumours reveals novel subgroups.
	Nature. 2012 Apr 18;486(7403):346-52. doi: 10.1038/nature10983.
	Pereira B, Chin SF, Rueda OM, Vollan HK, Provenzano E, Bardwell HA, Pugh M, Jones L, Russell R, Sammut SJ, Tsui DW, Liu B, Dawson SJ, Abraham J, Northen H, Peden JF, Mukherjee A, Turashvili G, Green AR, McKinney S, Oloumi A, Shah S, Rosenfeld N, Murphy L, Bentley DR, Ellis IO, Purushotham A, Pinder SE, Børresen-Dale AL, Earl HM, Pharoah PD, Ross MT, Aparicio S, Caldas C.
	The somatic mutation profiles of 2,433 breast cancers refines their genomic and transcriptomic landscapes.
	Nat Commun. 2016 May 10;7:11479. doi: 10.1038/ncomms11479.
