# Supplementary material for: Copy number changes at 8p11-12 predict adverse clinical outcome and chemo- and radiotherapy response in breast cancer
Source: Oncotarget. 2018 Mar 30;9(24):17078–92. doi: 10.18632/oncotarget.24904 (PMC5908307; doi:10.18632/oncotarget.24904)
Supplement: Supplementary file 7 [file oncotarget-09-17078-s007.xlsx]

## Sheet: Supplementary Table 7
	Supplementary Table 7. Associations between METABRIC chromosome 8 copy number variations and age, histological grade, tumor size, tumor stage, mutation load, ER/PR/HER2 status and 3-gene classifier-based intrinsic subtype.
	Loss vs Neutral	Age	Grade	Tumor size	Stage	Mut Load	ER	PR	HER2	LumA	LumB	Basal	HER2driven
	WRN	-	High	Large	-	-	Neg	Neg	Pos	No	Yes	-	Yes
	NRG1	-	High	Large	-	-	Neg	Neg	Pos	No	Yes	-	Yes
	DUSP26	-	High	Large	T3/4	-	Neg	Neg	Pos	No	Yes	-	Yes
	UNC5D	-	High	Large	-	-	Neg	Neg	Pos	No	Yes	-	Yes
	ZNF703	-	High	Large	T3/4	-	Neg	Neg	Pos	No	-	Yes	Yes
	FGFR1	-	High	Large	T3/4	High	Neg	Neg	Pos	No	Yes	-	Yes
	FNTA	-	High	-	T3/4	High	Neg	Neg	Pos	No	Yes	-	Yes
	PRKDC (8q)	-	High	-	T3/4	-	Neg	Neg	Pos	No	Yes	-	Yes
	8p LOH	-	High	Large	-	-	Neg	Neg	Pos	No	Yes	-	Yes
	8p12	-	High	Large	-	-	Neg	Neg	Pos	No	Yes	-	Yes
	8p11	-	High	Large	T3/4	-	Neg	Neg	Pos	No	Yes	-	Yes
	8p11-12	-	High	Large	T3/4	-	Neg	Neg	Pos	No	Yes	-	Yes
	Gain/amp vs Neutral	Age	Grade	Tumor size	Stage	Mut Load	ER	PR	HER2	LumA	LumB	Basal	HER2driven
	WRN	-	-	-	-	High	Pos	-	-	-	Yes	-	-
	NRG1	-	High	-	-	-	-	-	-	No	Yes	-	-
	DUSP26	-	High	-	-	-	-	-	-	No	Yes	-	-
	UNC5D	>50	High	Large	-	-	Pos	-	-	No	Yes	No	-
	ZNF703	>50	High	Large	T3/4	-	Pos	Neg	-	No	Yes	No	-
	FGFR1	>50	High	Large			Pos			No	Yes	No	-
	FNTA	>50	High	-	T3/4	-	-	-	-	No	Yes	-	-
	PRKDC (8q)	>50	High	-	T3/4	-	-	-	-	No	Yes	-	-
	8p12	>50	High	Large	-	-	-	Neg	-	No	Yes	No	-
	8p11	-	High	Large	T3/4	-	-	Neg	Pos	No	Yes	No	Yes
	8p11-12	>50	High	Large	T3/4	-	-	Neg	Pos	No	Yes	-	Yes
	L=loss; GA=gain/amplification; LOH = loss of heterozygosity (>50% of genes)
	8p11 region = ZNF703, FGFR1 and FNTA
	8p12 region = WRN, NRG1, DUSP26 and UNC5D
	8p11-12 region = WRN, NRG1, DUSP26, UNC5D, ZNF703, FGFR1 and FNTA
