# Supplementary material for: Copy number changes at 8p11-12 predict adverse clinical outcome and chemo- and radiotherapy response in breast cancer
Source: Oncotarget. 2018 Mar 30;9(24):17078–92. doi: 10.18632/oncotarget.24904 (PMC5908307; doi:10.18632/oncotarget.24904)
Supplement: Supplementary file 8 [file oncotarget-09-17078-s008.xlsx]

## Sheet: Supplementary Table 8
	Supplementary Table 8. Adjusted HR of 8p genes and (sub)regions significantly associated with disease free survival in different treatment categories of the METABRIC dataset
		CT+			no CT
	Gain/amplification	p-value	adjusted HR	95% CI	p-value	adjusted HR	95% CI
	8p11 only	-	-	-	0.022	1978	1.106-3.539
	transition region	0.073	0.619	0.366-1.046	-	-	-
	8p12	0.040	0.576	0.340-0.975	-	-	-
	8p11-12	-	-	-	0.037	1337	1.017-1.758
	Loss
	8p11	-	-	-	0.013	1447	1.082-1.936
	8p12	-	-	-	0.011	1401	1.079-1.820
	8p11-12	-	-	-	0.002	1528	1.166-2.002
	LOH NRG1/DUSP26/UNC5D	-	-	-	0.049	1289	1.001-1.660
	LOH 8p	-	-	-	0.010	1378	1.081-1.757
	transition region	-	-	-	0.025	1357	1.040-1.771
	transition region only	-	-	-	0.057	1140	0.996-1.305
	WRN	-	-	-	0.054	1287	0.996-1.664
	NRG1	-	-	-	0.050	1306	1.000-1.706
	DUSP26	-	-	-	0.018	1378	1.057-1.797
	UNC5D	-	-	-	0.011	1401	1.079-1.820
	ZNF703	-	-	-	0.050	1365	1.000-1.862
	FGFR1	-	-	-	0.006	1535	1.128-2.089
	PRKDC	-	-	-	0.075	1538	0.958-2.470
		HT+			no HT
	Loss
	8p11	-	-	-	0.035	1481	1.028-2.133
	8p11 only	-	-	-	0.000	7123	2.485-20.416
	transition region only	-	-	-	0.001	3632	1.695-7.784
	LOH NRG1/DUSP26/UNC5D	0.016	1383	1.061-1.803	-	-	-
	LOH 8p	0.021	1355	1.046-1.756	-	-	-
	WRN	0.018	1395	1.060-1.836	-	-	-
	DUSP26	0.056	1314	0.993-1.739	-	-	-
	UNC5D	0.017	1425	1.066-1.906	-	-	-
	ZNF703	0.023	1471	1.055-2.050	-	-	-
	FGFR1	0.002	1669	1.206-2.310	-	-	-
	PRKDC	0.045	1736	1.012-2.976	-	-	-
		RT+			no RT
	Gain/amplification	p-value	adjusted HR	95% CI	p-value	adjusted HR	95% CI
	8p11	-	-	-	0.028	1511	1.045-2.184
	transition region only	0.049	0.137	0.019-0.990	-	-	-
	8p11-12	-	-	-	0.007	1697	1.156-2.492
	NRG1	-	-	-	0.042	1631	1.019-2.611
	DUSP26	-	-	-	0.026	1708	1.066-2.734
	FGFR1	-	-	-	0.078	1434	0.960-2.140
	Loss
	8p11	-	-	-	0.014	1642	1.106-2.438
	8p11 only	-	-	-	0.000	11646	4.061-33.402
	8p12	-	-	-	0.097	1365	0.946-1.969
	transition region only	-	-	-	0.021	2739	1.164-6.445
	8p11-12	-	-	-	0.017	1571	1.085-2.275
	LOH NRG1/DUSP26/UNC5D	0.020	1346	1.047-1.729	-	-	-
	LOH 8p	-	-	-	0.011	1556	1.107-2.188
	FGFR1	0.033	1390	1.026-1.882	-	-	-
	CT = chemotherapy; HT = hormonal therapy; RT = radiotherapy; cont = continuous (raw MLPA ratio); cat = categorical (based on cut-off normal tissue)
